# Supplementary material for: Characterization of somatic structural variations in 528 Chinese individuals with Esophageal squamous cell carcinoma
Source: Nat Commun. 2022 Oct 22;13:6296. doi: 10.1038/s41467-022-33994-3 (PMC9588063; doi:10.1038/s41467-022-33994-3)
Supplement: Supplementary file 7 — Supplementary Data 5 [file 41467_2022_33994_MOESM7_ESM.xlsx]

## Sheet: Supplementary Data 5
Supplementary Data 5: 185 DEGs used for the classifier to detect ESCC with TSI fold-back
Gene symbol	logFC	AveExpr	t	P.Value
TMEM64	-1.50947	10.0134	-2.00353	0.0472019
BSDC1	3.79739	26.8246	3.34187	0.00108722
UQCC2	10.3016	39.4201	3.72861	0.000286418
GEMIN5	1.40564	7.59099	3.10036	0.00237081
ANKZF1	-2.59066	22.8495	-2.07642	0.0398267
DDX19B	-2.37879	11.5449	-3.01956	0.00304848
PRRG4	-3.34169	11.035	-2.65863	0.00883279
GLO1	10.2554	57.8455	2.75219	0.00676738
FAM106A	-3.71671	9.31176	-2.13615	0.0345436
GTF2H4	2.4543	12.1826	3.26178	0.00141451
PDHB	2.99787	23.4613	2.50936	0.0133248
HPGD	-5.80053	8.98977	-2.23399	0.0271941
VPS72	3.45831	21.883	2.83696	0.00528592
FDPS	17.0112	94.9498	2.57334	0.0111952
MITD1	2.78785	19.2989	2.383	0.0186211
GALNT13	1.60281	1.57618	2.96145	0.0036418
SLURP1	-22.8229	28.7542	-2.06214	0.0411881
CUL7	1.18195	7.16733	2.95552	0.00370805
MIR99AHG	-7.42185	13.3966	-2.60476	0.0102659
ZDHHC13	-3.38245	16.614	-2.88297	0.00461222
TMEM9B	-2.49963	19.0913	-3.00717	0.00316694
AGFG1	-7.63036	40.5441	-2.74079	0.006993
KLF11	1.07216	6.95191	2.15941	0.0326557
MCL1	24.9351	171.023	2.12883	0.0351563
RB1	-2.30493	21.1595	-1.98438	0.0493216
PARP6	5.9705	31.2521	2.20247	0.029397
WNT10A	-4.14788	6.92534	-2.4164	0.0170653
ARFIP2	-3.70229	23.8906	-2.55575	0.011748
BPIFB1	10.1813	6.69298	2.15144	0.0332923
MED20	1.61455	10.7155	2.69931	0.00787325
ARFGEF2	-2.3219	17.9187	-2.17798	0.0312137
IGFBP2	-43.3196	116.654	-2.24678	0.0263422
PPP2R5D	2.12001	16.8302	2.40267	0.0176903
C6orf62	6.14956	44.0369	2.34318	0.0206395
SUPT20H	-2.83711	24.9992	-2.02361	0.045062
SUN2	5.29317	42.506	2.38936	0.0183156
TOP3B	3.24834	13.4416	3.41318	0.000856816
TMPRSS11E	-22.8616	32.4687	-2.20324	0.0293414
CTSA	-6.88272	56.1647	-1.98086	0.0497195
CUL3	-2.75648	29.833	-2.15732	0.0328215
UBR2	1.57529	14.4581	2.17096	0.0317522
LINC00641	1.21516	3.42687	3.14756	0.00204253
TUG1	4.77912	41.7238	2.35166	0.020194
CRCP	-1.88837	17.3038	-2.08064	0.0394322
EMP2	-9.15522	45.7753	-2.5629	0.0115207
RPS29	150.254	774.886	2.2703	0.0248365
HSD17B11	3.36159	15.3843	2.59437	0.0105653
MSL1	3.85467	32.6365	2.94469	0.00383177
RPS19BP1	7.84484	46.2705	2.48175	0.0143509
C2orf76	1.00902	6.45305	2.24773	0.02628
DMAP1	1.9859	12.0343	2.28377	0.0240086
PITPNA	-2.34655	23.0419	-2.03034	0.0443646
RARG	-4.21357	23.9184	-2.41203	0.0172622
SCNN1B	-2.00295	3.72527	-2.96928	0.00355609
MAGOH	6.71251	30.5631	2.75944	0.00662724
TMEM69	3.10105	18.1522	2.82182	0.00552666
GRIP1	2.41786	7.90924	2.26592	0.025111
INTS4	2.36632	15.7652	2.11666	0.0361966
RITA1	1.3947	8.63565	2.44956	0.0156357
TAPBPL	-3.55909	16.7843	-2.10123	0.0375533
TMPRSS13	-1.58773	7.10214	-1.98825	0.0488873
TRIM29	-36.1534	169.237	-2.42501	0.0166833
FLOT1	7.14566	48.0724	2.47622	0.014565
TRAF7	-5.33658	33.7951	-2.67465	0.00844288
YWHAH	6.14171	49.6569	2.41218	0.0172552
EEF1E1	2.67002	17.1588	2.56315	0.0115125
STIL	2.19922	8.92771	3.04526	0.00281568
UBL3	-1.6461	8.49557	-2.84404	0.00517671
DESI2	4.00586	23.7431	2.84144	0.00521661
ITGB1BP1	5.75473	38.524	2.24649	0.0263616
TXNDC9	5.08613	27.2508	2.8702	0.00479087
GMNN	3.43476	18.9947	2.435	0.0162496
ITPK1	3.29123	16.3163	2.80514	0.00580329
VTI1B	6.05567	41.1069	2.52732	0.0126935
JOSD1	3.59319	24.3051	3.09943	0.00237779
NCDN	1.14789	7.2574	2.18795	0.0304628
MICAL3	3.25574	20.4516	2.24451	0.0264921
TMEM250	1.57208	10.799	2.05438	0.0419451
C2orf74	1.66833	5.91763	2.12344	0.0356142
GUSBP11	1.26526	9.16679	2.07197	0.040247
KRT16P3	-1.03408	1.41038	-3.25242	0.00145828
GABBR1	2.00167	9.64985	2.09481	0.0381307
NELFE	6.53661	38.8824	2.5835	0.0108869
RXRB	1.50677	12.2832	2.06853	0.0405748
SNHG5	25.058	67.5014	2.71785	0.0074681
SREBF2	4.39857	30.3569	2.2119	0.0287222
CTR9	-1.95048	15.0163	-2.71144	0.00760609
ZNF548	1.35173	7.59893	2.20992	0.0288627
BLOC1S5	1.30663	6.57626	2.9546	0.00371833
DMBT1	1.10687	0.960458	2.39778	0.0179179
NF2	2.11822	12.7575	2.79222	0.00602617
CYP4F12	-1.28366	3.03756	-2.06993	0.0404413
UQCR10	7.77965	54.0399	2.47651	0.0145535
IQGAP3	2.33021	10.675	2.52554	0.0127546
ALOX15B	-1.8067	2.99435	-2.4379	0.0161259
BOLA1	1.67633	10.2168	2.19251	0.0301245
SOX7	-1.2776	3.95779	-2.34658	0.0204598
KCTD5	-1.97061	15.5482	-2.30335	0.0228485
LARP6	2.66111	8.5374	2.82478	0.00547875
MIOS	-2.41461	19.8439	-2.22875	0.0275501
FOXQ1	-3.72909	7.75924	-3.13624	0.00211713
LMBRD2	-1.34506	7.02588	-2.00997	0.0465068
NAXE	8.32759	49.6435	2.14318	0.0339634
YY1AP1	3.63752	35.1901	2.20991	0.0288632
FGFR4	1.053	1.86786	3.45071	0.000754798
ZFYVE9	1.89495	13.849	2.37566	0.0189796
RASA2	1.38218	11.7247	2.00434	0.047114
SPAG17	-1.46335	3.63191	-1.99507	0.0481285
CCDC144B	-2.9791	7.71618	-2.06749	0.0406741
BOD1	3.36521	27.4062	2.3174	0.0220465
SNAPIN	3.02419	21.9295	2.65834	0.00883991
TPM3	23.1775	173.811	2.43404	0.0162908
CRABP2	-26.0646	73.8639	-2.25759	0.0256407
MGST3	6.25556	50.1803	1.98883	0.0488217
PARN	-2.14524	23.2531	-2.08058	0.0394375
PMM2	-2.9056	25.539	-2.37278	0.0191218
EFL1	2.15855	11.7333	2.64294	0.00923042
UNC45A	3.06229	28.1642	2.59856	0.0104436
TAF8	1.26195	10.8334	2.11832	0.0360529
CMTR1	2.4907	20.3065	2.26884	0.024928
ITM2B	-52.4278	383.726	-2.10543	0.0371802
LRRC41	4.56059	25.0021	3.23647	0.00153575
RBM39	-22.6789	220.484	-2.0832	0.0391948
ATXN10	7.5415	58.3234	2.43563	0.0162227
MEA1	6.55177	42.4819	2.65576	0.00890435
RPS10	117.564	781.609	2.32536	0.0216034
ATPAF1	3.24503	17.8066	3.17899	0.00184786
ALG5	-2.23255	14.8021	-3.04741	0.00279697
UFM1	-2.99528	25.0278	-2.49437	0.0138735
MREG	-3.98438	10.7856	-2.86699	0.00483669
PDCL3	3.6857	18.0412	3.29912	0.00125191
HTRA2	2.08123	16.3968	2.29223	0.023501
RNF8	1.90475	12.8163	3.23705	0.00153284
MRPL32	-4.57341	38.884	-2.22805	0.0275979
KIAA0586	1.47992	9.54542	2.39094	0.0182405
TRMU	3.51863	21.4308	2.70351	0.00777967
DDX17	11.3174	139.368	2.07991	0.0395
RNF215	1.35373	5.85817	2.64324	0.00922247
WAC	-6.87799	68.7006	-1.99012	0.0486783
MFSD11	-1.75079	16.7718	-2.01984	0.0454576
WDFY1	-3.66868	23.8306	-2.39778	0.0179178
TXLNA	3.11841	19.8057	3.24224	0.00150726
HSPB11	3.2718	19.9463	2.99825	0.00325486
TOLLIP	-2.85612	14.7359	-2.25923	0.0255359
WNK1	-12.8099	74.635	-2.06946	0.0404854
THRAP3	3.36866	48.8995	2.3537	0.0200882
CCDC28A	1.09804	9.1287	2.10551	0.0371728
MTMR11	2.00789	7.11626	2.25882	0.0255621
FAM25BP	-1.96865	2.45947	-2.85446	0.0050198
RASSF5	-2.73008	14.5308	-2.07785	0.0396934
MRPL33	7.84314	54.5928	2.43127	0.0164106
PWP2	-1.61078	4.70176	-2.32706	0.0215097
KIFC1	3.54484	15.5124	2.5857	0.010821
PPT2	2.00192	7.85649	2.71158	0.00760304
ZBED1	2.73515	13.2106	2.13088	0.0349836
CLIC1	25.2603	221.173	2.11993	0.0359148
TSN	4.42582	31.1851	2.54421	0.0121238
GNL1	4.39779	34.7453	2.10604	0.0371261
DHX16	2.42221	18.3379	2.4729	0.0146944
DDX39B	14.7692	102.284	2.34138	0.0207347
ZNF770	-3.78483	27.2773	-2.00706	0.0468199
ZGPAT	-1.80828	13.5473	-1.9946	0.0481806
UROS	2.47166	17.1046	2.5949	0.0105499
FANCA	3.38349	18.8366	2.14767	0.0335974
NOMO2	-7.10632	42.98	-2.01504	0.0459654
HMGN4	5.50595	31.3676	2.84478	0.00516536
RRP7BP	1.61417	8.00977	2.83254	0.00535518
TMTC2	-1.37891	7.0516	-2.00293	0.0472667
ZBTB8OS	2.5809	25.0788	2.1885	0.0304215
TADA3	2.93932	18.1353	2.24711	0.0263206
KLK13	-17.3963	29.4111	-2.04983	0.0423939
ZNF283	1.19339	6.93901	2.08896	0.0386634
BEX3	14.9879	71.9161	2.75166	0.00677757
CENPN	2.37957	16.5398	2.03655	0.0437285
TTC7B	2.35213	12.5098	2.46366	0.015061
PMPCA	2.72715	20.5899	2.32178	0.0218015
CCDC51	1.92595	9.26672	2.46855	0.0148659
ARPC2	-21.1093	197.131	-2.43628	0.0161949
ERCC3	3.07643	23.1932	2.57627	0.0111056
SGPP2	-4.48786	11.8315	-2.9941	0.00329652
PIGR	11.1494	9.76939	2.1115	0.0366458
ADAR	10.6011	83.4385	1.9873	0.0489928
CHTOP	3.79675	32.2114	2.08513	0.0390156
FBXL2	1.21677	5.49412	2.36572	0.0194746
GGPS1	1.9573	16.3469	2.44486	0.0158318
